# Supplementary material for: Clostridioides difficile Infection in the Elderly: Trend Analysis from 2000 to 2019
Source: J Clin Med. 2024 Jun 26;13(13):3740. doi: 10.3390/jcm13133740 (PMC11242796; doi:10.3390/jcm13133740)
Supplement: Supplementary file 1 [file jcm-13-03740-s001.zip]

Archive with 1 entries (1 files):
- jcm-3048612-supplementary (1).pdf
